# Supplementary material for: A Putative Lignin Copper Oxidase from Trichoderma reesei
Source: J Fungi (Basel). 2021 Aug 7;7(8):643. doi: 10.3390/jof7080643 (PMC8400822; doi:10.3390/jof7080643)
Supplement: Supplementary file 1 [file jof-07-00643-s001.zip]

Archive with 1 entries (1 files):
- jof-1312490-supplementary.pdf
